# Supplementary material for: Comparative Evaluation of 24 LDL-C Estimation Equations Against Direct Assays in Two Independent Cohorts
Source: Diagnostics (Basel). 2025 Sep 10;15(18):2298. doi: 10.3390/diagnostics15182298 (PMC12468580; doi:10.3390/diagnostics15182298)
Supplement: Supplementary file 1 [file diagnostics-15-02298-s001.zip]

Archive with 1 entries (1 files):
- diagnostics-3776380-supplementary.pdf
